# Supplementary material for: Impact of Angiogenic and Cardiovascular Biomarkers for Prediction of Placental Dysfunction in the First Trimester of Pregnancy
Source: Biomedicines. 2023 Apr 29;11(5):1327. doi: 10.3390/biomedicines11051327 (PMC10216012; doi:10.3390/biomedicines11051327)
Supplement: Supplementary file 1 [file biomedicines-11-01327-s001.zip]

Archive with 1 entries (1 files):
- biomedicines-2337729-supplementary.pdf
